# Supplementary material for: Hazard proximity and risk perception of tsunamis in coastal cities: Are people able to identify their risk?
Source: PLoS One. 2017 Oct 31;12(10):e0186455. doi: 10.1371/journal.pone.0186455 (PMC5663374; doi:10.1371/journal.pone.0186455)
Supplement: S1 Dataset — (XLSX) [file pone.0186455.s001.xlsx]

## Sheet: Variables
Variable	Label	Values
ID_Survey	IDSurvey	-
Gender	Gender	1 = Male; 2 = Female
Age	Age	18 - 94
AgeGroup	Age Group	1 = (18-29); 2 = (30-44); 3 = (45-59); 4 = (60 +)
Social_Status	Socioeconomics status	1 = High; 2 = Middle-high; 3 = "Middle"; 4 = "Middle-low"
Risk_Earthquake_Tsunami	Mean Risk Perception Earthquake/Tsunami	1 = "Not risky"; 2 = "Totally risky"
SafeUnsafe_Zone	Safe and Unsafe Zone	1 = "Unsafe zone"; 2 = "Safe zone"
Hazard_Proximity	Hazard Proximity (mts). Distance to coastline	-

## Sheet: Data
ID_Survey	Gender	Age	AgeGroup	Social_Status	Risk_Earthquake_Tsunami	SafeUnsafe_Zone	Hazard_Proximity
C1-IQUI-001	2	51	3	2	6.5	2	1476.79
C1-IQUI-002	2	59	3	2	7	2	1602.2
C1-IQUI-003	2	94	4	2	7	2	1650.83
C1-IQUI-004	2	42	2	2	5	2	1391.7
C1-IQUI-005	2	56	3	2	7	1	342.74
C1-IQUI-006	2	53	3	2	7	1	309.78
C1-IQUI-007	2	24	1	2	7	1	314.09
C1-IQUI-008	2	61	4	3	7	1	285.84
C1-IQUI-009	2	61	4	2	5.5	1	230.54
C1-IQUI-010	1	52	3	1	7	1	180.55
C1-IQUI-011	1	78	4	1	7	1	130.35
C1-IQUI-012	2	75	4	1		1	137.59
C1-IQUI-013	2	33	2	1	7	1	169.77
C1-IQUI-014	1	59	3	1	7	1	154.3
C1-IQUI-015	1	40	2	1	6	1	137.16
C1-IQUI-016	1	69	4	1	7	1	132.79
C1-IQUI-017	1	46	3	1	7	1	137.74
C1-IQUI-018	1	50	3	3	7	2	1391.7
C1-IQUI-019	2	28	1	3	7	2	1707.13
C1-IQUI-020	1	34	2	3	4	2	1391.7
C1-IQUI-021	1	30	2	3	6	2	1391.7
C1-IQUI-022	2	26	1	3	6	2	1391.7
C1-IQUI-023	2	36	2	3	6	2	1597.65
C1-IQUI-024	1	18	1	3	4.5	2	1597.65
C1-IQUI-025	1	54	3	3	5.5	2	1509.4
C1-IQUI-026	2	48	3	3	4.5	2	1556.83
C1-IQUI-027	1	22	1	3	5	2	1391.7
C1-IQUI-028	2	30	2	3	6	2	1391.7
C1-IQUI-029	2	35	2	3	6	2	1391.7
C1-IQUI-030	2	63	4	3	7	1	508.78
C1-IQUI-031	2	57	3	3	5	1	521.73
C1-IQUI-032	1	71	4	3	7	1	557.85
C1-IQUI-033	2	29	1	3	7	1	608.09
C1-IQUI-034	1	56	3	1	6	1	313.88
C1-IQUI-035	2	53	3	1	3.5	1	306.65
C1-IQUI-036	2	42	2	1	5.5	1	1317.69
C1-IQUI-037	1	23	1	1	6.5	1	303.17
C1-IQUI-038	1	23	1	1	5	1	425.09
C1-IQUI-039	2	32	2	1	3	1	415.47
C1-IQUI-040	1	57	3	1	5	1	313.45
C1-IQUI-041	1	71	4	1	3	1	1317.69
C1-IQUI-042	2	46	3	1	7	1	377.6
C1-IQUI-043	2	59	3	1	4	1	387.88
C1-IQUI-044	2	66	4	1	3.5	1	396.37
C1-IQUI-045	2	53	3	1	3.5	1	415.47
C1-IQUI-046	2	53	3	1	7	1	496.62
C1-IQUI-047	1	47	3	1	7	1	496.62
C1-IQUI-048	2	59	3	1	7	1	496.62
C1-IQUI-049	2	29	1	1	7	1	496.62
C1-IQUI-050	2	37	2	1	7	1	543.45
C1-IQUI-051	2	49	3	1	3.5	1	636.87
C1-IQUI-052	1	57	3	1	2.5	1	641.27
C1-IQUI-053	1	24	1	1	6	1	634.7
C1-IQUI-054	2	46	3	1	7	1	962.48
C1-IQUI-055	2	56	3	1	7	1	1317.69
C1-IQUI-056	2	52	3	1	7	1	1003.21
C1-IQUI-057	2	47	3	1	7	1	947.42
C1-IQUI-058	2	60	4	1	7	1	877.15
C1-IQUI-059	1	38	2	1	7	1	949.58
C1-IQUI-060	1	56	3	1	7	1	817.25
C1-IQUI-061	2	42	2	1	7	1	1003.21
C1-IQUI-062	1	83	4	2	7	1	421
C1-IQUI-063	1	40	2	2	7	1	497.87
C1-IQUI-064	2	35	2	2	7	1	1317.69
C1-IQUI-065	2	43	2	2	7	1	1317.69
C1-IQUI-066	1	83	4	2	6.5	1	456.05
C1-IQUI-067	2	46	3	2	7	1	1317.69
C1-IQUI-068	2	19	1	2	6.5	1	1317.69
C1-IQUI-069	1	80	4	2	5.5	1	390.76
C1-IQUI-070	1	55	3	2	2	1	383.25
C1-IQUI-071	2	57	3	2	7	1	1317.69
C1-IQUI-072	1	76	4	2	6.5	1	366.62
C1-IQUI-073	1	52	3	2	3	1	462.72
C1-IQUI-074	2	43	2	2	4	1	691.36
C1-IQUI-075	1	19	1	2	3.5	1	664.93
C1-IQUI-076	1	21	1	2	6	1	690.94
C1-IQUI-077	2	22	1	2	2.5	1	699.3
C1-IQUI-078	2	26	1	2	6	1	703.41
C1-IQUI-079	2	58	3	2	6	1	717.54
C1-IQUI-080	2	37	2	2	7	1	723.38
C1-IQUI-081	2	23	1	2	2.5	1	660.4
C1-IQUI-082	2	23	1	2	2	1	648.58
C1-IQUI-083	1	49	3	2	7	1	634.75
C1-IQUI-084	1	23	1	2	6	1	638.55
C1-IQUI-085	2	58	3	2	3	1	648.15
C1-IQUI-086	2	32	2	1	7	1	630.68
C1-IQUI-087	2	23	1	1	7	1	588.35
C1-IQUI-088	2	25	1	1	7	1	799.39
C1-IQUI-089	1	43	2	1	7	1	737.05
C1-IQUI-090	1	35	2	1	7	1	681.48
C1-IQUI-091	1	39	2	1	7	1	714.06
C1-IQUI-092	1	50	3	1	7	1	646.72
C1-IQUI-093	1	64	4	1	7	1	740.66
C1-IQUI-094	1	40	2	1	7	1	610.76
C1-IQUI-095	2	45	3	1	7	1	888.1
C1-IQUI-096	1	49	3	1	7	1	729.11
C1-IQUI-097	1	60	4	1	7	1	631.11
C1-IQUI-098	1	26	1	2	7	2	935.57
C1-IQUI-099	1	48	3	2	6	2	900.33
C1-IQUI-100	1	22	1	2	5	2	695.14
C1-IQUI-101	2	32	2	2	6.5	2	816.53
C1-IQUI-102	1	75	4	2	5.5	2	733.29
C1-IQUI-103	1	64	4	2	4.5	2	738.09
C1-IQUI-104	1	21	1	2	5	2	850.63
C1-IQUI-105	1	33	2	1	7	1	150.83
C1-IQUI-106	2	42	2	1	5	1	214.95
C1-IQUI-107	2	38	2	1	6.5	1	173.64
C1-IQUI-108	2	22	1	1	6	1	211.99
C1-IQUI-109	2	59	3	4	4	2	950.15
C1-IQUI-110	1	55	3	4	7	2	934.73
C1-IQUI-111	1	45	3	4	7	2	924.63
C1-IQUI-112	2	24	1	4	7	2	922.73
C1-IQUI-113	1	38	2	4	7	2	920.69
C1-IQUI-114	1	45	3	4	7	1	839.52
C1-IQUI-115	1	43	2	4	7	2	864.63
C1-IQUI-116	2	30	2	4	6	1	842.74
C1-IQUI-117	1	53	3	4	7	1	852.68
C1-IQUI-118	2	48	3	4	7	1	906.83
C1-IQUI-119	2	43	2	4	7	1	872
C1-IQUI-120	1	27	1	4	7	1	927.65
C1-IQUI-121	1	50	3	3	7	1	823.5
C1-IQUI-122	1	70	4	3	7	1	995.93
C1-IQUI-123	1	62	4	3	6.5	1	850.39
C1-IQUI-124	1	60	4	3	7	1	1009.92
C1-IQUI-125	2	54	3	3	7	1	990.84
C1-IQUI-126	2	38	2	3	7	1	749.21
C1-IQUI-127	2	36	2	3	3.5	1	687.01
C1-IQUI-128	2	60	4	3	7	1	612.66
C1-IQUI-129	2	38	2	3	7	1	596.17
C1-IQUI-130	1	63	4	3	7	1	468.7
C1-IQUI-131	2	47	3	3	7	1	464.88
C1-IQUI-132	2	60	4	3	7	1	405.1
C1-IQUI-133	1	22	1	3	7	1	397.95
C1-IQUI-134	2	27	1	3	7	1	459.59
C1-IQUI-135	1	43	2	3	7	1	551.82
C1-IQUI-136	2	58	3	3	7	1	780
C1-IQUI-137	2	62	4	3	7	1	778.87
C1-IQUI-138	1	40	2	3	7	1	779.37
C1-IQUI-139	1	36	2	3	6	1	780.32
C1-IQUI-140	1	32	2	3	4.5	1	691.63
C1-IQUI-141	2	31	2	3	7	1	694.63
C1-IQUI-142	2	34	2	3	7	1	771.98
C1-IQUI-143	1	48	3	3	6.5	1	773.07
C1-IQUI-144	1	28	1	3	3.5	1	774.97
C1-IQUI-145	1	20	1	3	2	1	770.26
C1-IQUI-146	2	72	4	3	7	1	770.83
C1-IQUI-147	2	52	3	3	7	1	767.68
C1-IQUI-148	1	38	2	3	6	1	826.43
C1-IQUI-149	2	37	2	3	7	1	740.23
C1-IQUI-150	1	36	2	3	3	1	738.3
C1-IQUI-151	2	21	1	3	7	1	736.3
C1-IQUI-152	1	40	2	3	4.5	1	746.47
C1-IQUI-153	2	32	2	3	3	1	840.01
C1-IQUI-154	1	29	1	3	1.5	1	825.98
C1-IQUI-155	1	38	2	3	2.5	1	882.54
C1-IQUI-156	2	26	1	3	5	1	833.54
C1-IQUI-157	1	30	2	3	5	1	868.57
C1-IQUI-158	1	36	2	3	3	1	887.4
C1-IQUI-159	2	43	2	3	3.5	1	824.91
C1-IQUI-160	2	38	2	1	6.5	1	1317.69
C1-IQUI-161	2	41	2	1	5	1	1317.69
C1-IQUI-162	2	61	4	1	7	1	167.72
C1-IQUI-163	1	18	1	1	7	1	166.08
C1-IQUI-164	2	22	1	1	7	1	166.97
C1-IQUI-165	1	21	1	1	6.5	1	1317.69
C1-IQUI-166	2	44	2	1	3.5	1	321.88
C1-IQUI-167	1	56	3	1	6.5	1	321.88
C1-IQUI-168	1	40	2	1	4	1	321.88
C1-IQUI-169	1	42	2	2	6.5	2	1059.19
C1-IQUI-170	2	50	3	2	7	2	1110.63
C1-IQUI-171	1	52	3	2	7	2	1066.54
C1-IQUI-172	1	42	2	2	7	2	1100.19
C1-IQUI-173	1	58	3	2	7	2	1070.66
C1-IQUI-174	1	43	2	2	7	1	1317.69
C1-IQUI-175	1	63	4	2	7	1	1317.69
C1-IQUI-176	1	45	3	2	6.5	2	807.78
C1-IQUI-177	1	24	1	2	6	2	906.29
C1-IQUI-178	2	63	4	2	7	2	1049.85
C1-IQUI-179	2	50	3	2	6.5	2	1048.35
C1-IQUI-180	2	51	3	2	7	2	1959.15
C1-IQUI-181	1	30	2	4	4	1	1012.53
C1-IQUI-182	1	23	1	4	6.5	1	1191.89
C1-IQUI-183	1	26	1	4	7	1	1121.97
C1-IQUI-184	1	47	3	4	4	1	1093.1
C1-IQUI-185	1	24	1	4	6.5	1	1191.89
C1-IQUI-186	1	25	1	3	7	1	887.89
C1-IQUI-187	2	23	1	3	6.5	1	748.92
C1-IQUI-188	2	70	4	3	6	1	753.86
C1-IQUI-189	2	44	2	3	6	1	771.65
C1-IQUI-190	1	23	1	3	4	1	741.62
C1-IQUI-191	1	64	4	2	6	1	257.71
C1-IQUI-192	2	67	4	2	6	1	97.21
C1-IQUI-193	2	20	1	2	6	1	141.02
C1-IQUI-194	1	19	1	2	7	1	119.94
C1-IQUI-195	2	36	2	2	4	1	97.21
C1-IQUI-196	2	27	1	2	5	1	218.98
C1-IQUI-197	1	39	2	2	6.5	1	214.34
C1-IQUI-198	1	32	2	3	6.5	1	713.51
C1-IQUI-199	1	40	2	3	5.5	1	799.9
C1-IQUI-200	1	59	3	3	3.5	1	1101.87
C1-IQUI-201	1	48	3	3	6	1	661.06
C1-IQUI-202	1	46	3	3	7	1	816.27
C1-IQUI-203	1	36	2	2	7	1	907.96
C1-IQUI-204	1	50	3	2	7	1	926.04
C1-IQUI-205	1	49	3	2	7	1	921.93
C1-IQUI-206	1	33	2	2	7	1	1317.69
C1-IQUI-207	1	39	2	2	7	1	1317.69
C1-IQUI-208	1	29	1	2	7	1	945.43
C1-IQUI-209	2	31	2	2	7	1	938.87
C1-IQUI-210	2	70	4	2	7	1	971.03
C1-IQUI-211	2	57	3	2	7	1	778.26
C1-IQUI-212	2	55	3	2	7	1	763.97
C1-IQUI-213	2	65	4	2	7	1	843.57
C1-IQUI-214	1	50	3	2	1	1	810.35
C1-IQUI-215	1	43	2	4	4	1	1317.69
C1-IQUI-216	1	42	2	4	7	2	546.43
C1-IQUI-217	2	42	2	4	6.5	1	1343.68
C1-IQUI-218	1	48	3	4	5	2	4339.69
C1-IQUI-219	2	33	2	4	6	1	1202.19
C1-IQUI-220	1	40	2	4	6.5	2	1149.03
C1-IQUI-221	2	30	2	4	1.5	2	1236.89
C1-IQUI-222	2	43	2	4	2	2	1230.93
C1-IQUI-223	1	30	2	4	3	2	1222.92
C1-IQUI-224	1	29	1	4	1	2	1175.95
C1-IQUI-225	2	33	2	4	3	2	1197.06
C1-IQUI-226	2	23	1	4	5	2	1185.1
C1-IQUI-227	2	71	4	4	3	2	1165.92
C1-IQUI-228	1	45	3	4	5.5	2	1153.56
C1-IQUI-229	1	18	1	4	3.5	2	1163.82
C1-IQUI-230	2	30	2	4	5.5	2	1124.98
C1-IQUI-231	2	19	1	4	2.5	2	1064.26
C1-IQUI-232	1	45	3	4	4	2	3474.52
C1-IQUI-233	1	60	4	4	4	2	3474.52
C1-IQUI-234	2	47	3	4	4.5	1	804.08
C1-IQUI-235	2	27	1	4	4.5	1	780.7
C1-IQUI-236	1	41	2	4	2.5	1	799.52
C1-IQUI-237	2	40	2	4	4	2	3474.52
C1-IQUI-238	1	33	2	4	2.5	2	3474.52
C1-IQUI-239	2	19	1	4	4	2	3474.52
C1-IQUI-240	1	47	3	4	3.5	1	831.45
C1-IQUI-241	2	56	3	4	2	1	778.32
C1-IQUI-242	2	32	2	4	3.5	1	839.56
C1-IQUI-243	1	24	1	4	3	1	848.11
C1-IQUI-244	2	73	4	2	2.5	1	1317.69
C1-IQUI-245	1	20	1	2	6	1	1317.69
C1-IQUI-247	2	22	1	2	1.5	1	1317.69
C1-IQUI-248	1	70	4	2	7	1	1317.69
C1-IQUI-249	2	68	4	2	4	1	1317.69
C1-IQUI-250	2	25	1	2	6.5	2	1120.46
C1-IQUI-251	2	20	1	2	7	1	1317.69
C1-IQUI-252	2	21	1	2	7	2	584.87
C1-IQUI-253	1	47	3	2	5	1	1317.69
C1-IQUI-254	2	26	1	2	7	1	1317.69
C1-IQUI-255	2	27	1	2	4	1	1317.69
C1-IQUI-256	1	22	1	1	5	1	552.85
C1-IQUI-257	1	57	3	1	7	1	590.78
C1-IQUI-258	1	52	3	1	7	1	581.86
C1-IQUI-259	2	22	1	1	7	1	519.28
C1-IQUI-260	2	18	1	3	6	2	1214.06
C1-IQUI-261	1	25	1	3	5.5	2	1215.32
C1-IQUI-262	2	43	2	3	2.5	2	1144.34
C1-IQUI-263	2	56	3	3	7	2	1162.65
C1-IQUI-264	2	32	2	3	7	2	1222.3
C1-IQUI-265	1	33	2	3	6	2	1195.12
C1-IQUI-266	1	24	1	3	5	2	1217.88
C1-IQUI-267	1	28	1	3	3.5	1	1317.69
C1-IQUI-268	1	21	1	3	6	1	1317.69
C1-IQUI-269	2	24	1	3	6.5	2	1154.45
C1-IQUI-270	1	48	3	3	2.5	2	1148.89
C1-IQUI-271	1	55	3	3	7	2	1204.41
C1-IQUI-272	1	28	1	2	5.5	2	665.4
C1-IQUI-273	1	24	1	2	6	2	740.19
C1-IQUI-274	2	62	4	2	5.5	1	703.05
C1-IQUI-275	2	45	3	2	6.5	2	687.02
C1-IQUI-276	2	25	1	2	6	2	809.42
C1-IQUI-277	1	60	4	2	7	1	706.48
C1-IQUI-278	1	67	4	2	6.5	1	706.48
C1-IQUI-279	1	80	4	2	6.5	1	1317.69
C1-IQUI-280	1	35	2	2	3.5	1	706.48
C1-IQUI-281	1	22	1	2	7	1	706.48
C1-IQUI-282	2	33	2	2	7	1	706.48
C1-IQUI-283	2	50	3	2	6.5	1	706.48
C1-IQUI-284	2	44	2	2	7	1	706.48
C1-IQUI-285	2	53	3	2	2.5	1	706.48
C1-IQUI-286	2	63	4	2	7	1	706.48
C1-IQUI-287	1	29	1	2	6.5	1	706.48
C1-IQUI-288	2	41	2	2	7	1	706.48
C1-IQUI-289	2	38	2	3	5.5	1	861.84
C1-IQUI-290	2	59	3	3	2.5	2	1473.36
C1-IQUI-291	2	29	1	3	7	2	1477.42
C1-IQUI-292	1	77	4	3	4	2	1528.96
C1-IQUI-293	2	47	3	3	4	2	1570.17
C1-IQUI-294	2	36	2	3	2.5	2	1596.58
C1-IQUI-295	1	59	3	3	3	2	1623.76
C1-IQUI-296	1	18	1	3	4.5	2	1623.76
C1-IQUI-297	2	52	3	3	7	1	142.62
C1-IQUI-298	1	35	2	3	5.5	1	142.62
C1-IQUI-299	1	18	1	3	4.5	1	142.62
C1-IQUI-300	2	36	2	3	3	2	1671
C1-IQUI-301	1	30	2	3	3.5	2	1669.54
C1-IQUI-302	1	38	2	3	7	2	1472.41
C1-IQUI-303	2	27	1	3	6	2	1474.15
C1-IQUI-304	2	18	1	3	7	2	1467.6
C1-IQUI-305	1	47	3	3	7	2	1434.61
C1-IQUI-306	2	55	3	3	7	1	960.26
C1-IQUI-307	2	22	1	3	6	2	1439.36
C1-IQUI-308	2	80	4	3	7	2	1380
C1-IQUI-309	1	27	1	3	6	2	1395.32
C1-IQUI-310	2	35	2	3	1.5	2	1406.32
C1-IQUI-311	1	57	3	3	4	2	1434.04
C1-IQUI-312	2	62	4	3	7	2	1464.04
C1-IQUI-313	2	40	2	3	3.5	2	1474.39
C1-IQUI-314	2	21	1	3	6	2	1368.75
C1-IQUI-315	1	18	1	3	3	2	1368.75
C1-IQUI-316	2	19	1	3	7	2	1368.75
C1-IQUI-317	2	18	1	3	3.5	2	1368.75
C1-IQUI-318	2	18	1	3	4	2	1368.75
C1-IQUI-319	1	21	1	3	7	2	1368.75
C1-IQUI-320	1	33	2	3	6	2	1368.75
C1-IQUI-321	1	21	1	3	6	2	1368.75
C1-IQUI-322	2	20	1	3	4.5	2	1368.75
C1-IQUI-323	1	27	1	3	4.5	2	1368.75
C1-IQUI-324	2	23	1	3	3	2	1368.75
C1-IQUI-325	2	18	1	3	3	2	1368.75
C1-IQUI-326	2	36	2	4	6	1	1137.83
C1-IQUI-327	2	21	1	4	7	1	1209.68
C1-IQUI-328	2	36	2	4	4	1	1123.79
C1-IQUI-329	2	27	1	4	7	1	1115.66
C1-IQUI-330	1	23	1	4	6	1	1122.6
C1-IQUI-331	1	67	4	4	7	1	1180.51
C1-IQUI-332	2	62	4	4	7	1	1176.58
C1-IQUI-333	1	38	2	4	7	1	1313.66
C1-IQUI-334	2	33	2	4	7	1	1138.96
C1-IQUI-335	1	65	4	4	7	1	1190.35
C1-IQUI-336	2	50	3	4	7	1	1156.6
C1-IQUI-337	2			4	7	2	1504.3
C1-IQUI-338	2	49	3	4	7	1	1042.72
C1-IQUI-339	1	30	2	4	7	1	1020.7
C1-IQUI-340	1	29	1	4	4.5	1	1017.43
C1-IQUI-341	2	55	3	4	6.5	1	1028.5
C1-IQUI-342	2	67	4	4	7	1	1047.5
C1-IQUI-343	2	36	2	4	1	1	1002.34
C1-IQUI-344	2	53	3	4	7	2	1466.29
C1-IQUI-345	1	60	4	4	7	2	1418.82
C1-IQUI-346	2	37	2	4	7	2	1429.81
C1-IQUI-347	1	25	1	4	7	2	1437.98
C1-IQUI-348	1	66	4	4	7	2	1445.1
C1-IQUI-349	1	20	1	4	1	2	1448.68
C1-IQUI-350	2	29	1	4	7	2	1452.33
C1-IQUI-351	2	48	3	4	7	2	1459.98
C1-IQUI-352	1	48	3	4	7	2	1462.21
C1-IQUI-353	2	50	3	4	7	2	1470.13
C1-IQUI-354	1	52	3	4	7	2	1473.58
C1-IQUI-355	1	28	1	4	7	1	1051.52
C1-IQUI-356	1	24	1	4	7	1	1051.52
C1-IQUI-357	2	37	2	4	7	1	1051.52
C1-IQUI-358	2	22	1	4	7	1	1051.52
C1-IQUI-359	1	58	3	4	6	1	1051.52
C1-IQUI-360	2	68	4	4	7	1	993.92
C1-IQUI-361	1	23	1	4	7	1	1016.1
C1-IQUI-362	1	32	2	4	7	1	1037.61
C1-IQUI-363	2	45	3	4	7	1	985.12
C1-IQUI-364	2	42	2	4	7	1	1020.46
C1-IQUI-365	1	55	3	4	7	1	1102.67
C1-IQUI-366	2	19	1	4	7	1	1095.32
C1-IQUI-367	2	66	4	4	7	1	1317.69
C1-IQUI-368	2	62	4	4	7	1	1317.69
C1-IQUI-369	2	87	4	4	7	1	1317.69
C1-IQUI-370	1	68	4	4	7	2	1706.17
C1-IQUI-371	2	70	4	3		1	1134.87
C1-IQUI-372	1	62	4	3	7	1	1317.69
C1-IQUI-373	1	58	3	3	7	1	1077.3
C1-IQUI-374	1	66	4	3	7	1	847.49
C1-IQUI-375	2	45	3	3	7	1	1080.2
C1-IQUI-376	1	63	4	3	7	1	829.39
C1-IQUI-377	2	24	1	1	7	1	1317.69
C1-IQUI-378	2	45	3	1	6.5	2	846.12
C1-IQUI-379	1	63	4	1	7	2	883.11
C1-IQUI-380	2	58	3	1	7	2	877.75
C1-IQUI-381	1	82	4	1	7	2	722.04
C1-IQUI-382	2	60	4	1	7	2	868.64
C1-IQUI-383	2	60	4	4	7	1	142.62
C1-IQUI-384	2	57	3	4	7	2	1145.04
C1-IQUI-385	1	58	3	4	7	1	1141.94
C1-IQUI-386	2	80	4	4		1	599.75
C1-IQUI-387	2	75	4	4	7	2	1314.36
C1-IQUI-388	2	61	4	4	7	1	1078.12
C1-IQUI-389	2	67	4	4	6.5	2	1247.58
C1-IQUI-390	2	54	3	4	7	2	1249.28
C1-IQUI-391	1	55	3	4	7	2	1247.58
C1-IQUI-392	2	47	3	4	5.5	1	945.36
C1-IQUI-393	2	50	3	4	6.5	1	945.36
C1-IQUI-394	1	63	4	4	5.5	2	1288.24
C1-IQUI-395	2	62	4	4	6	1	1219.99
C1-IQUI-396	1	61	4	4	7	1	1379.16
C1-IQUI-397	1	63	4	4	5.5	2	1252.09
C1-IQUI-398	1	60	4	4	4.5	1	1157.38
C1-IQUI-399	1	59	3	4	7	1	1181.32
C1-IQUI-400	2	61	4	4	6	1	367.53
C1-IQUI-401	1	60	4	4	6	1	1156.2
C1-IQUI-402	1	22	1	1	5	2	959.01
C1-IQUI-403	2	48	3	1	4.5	2	749.44
C1-IQUI-404	1	70	4	1	6.5	2	1064.14
C1-IQUI-405	2	35	2	1	6.5	2	1171.81
C1-IQUI-406	2	23	1	1	4.5	2	1173.61
C1-IQUI-407	1	70	4	1	5.5	2	666.21
C1-IQUI-408	2	67	4	1	6	2	385.95
C1-IQUI-409	1	56	3	1	5.5	2	511.39
C1-IQUI-410	1	45	3	2	7	2	1189.79
C1-IQUI-411	2	26	1	2	1	2	1177
C1-IQUI-412	1	47	3	2		2	1173.81
C1-IQUI-413	2	35	2	2	7	2	1192.99
C1-IQUI-414	2	54	3	2	7	2	1202.59
C1-IQUI-415	1	31	2	2	7	2	1454.38
C1-IQUI-416	2	69	4	2	7	2	1209.01
C1-IQUI-417	1	66	4	2	7	2	1212.2
C1-IQUI-418	2	39	2	2	4	2	1221.81
C1-IQUI-419	1	29	1	1	7	1	1317.69
C1-IQUI-420	2	38	2	1	7	1	574.05
C1-IQUI-421	1	52	3	1	7	1	561.8
C1-IQUI-422	1	43	2	1	7	1	528.27
C1-IQUI-423	1	27	1	1	6.5	2	738.09
C1-IQUI-424	1	63	4	1	7	2	738.09
C1-IQUI-425	1	20	1	1	7	2	738.09
C1-IQUI-426	1	35	2	1	7	2	738.09
C1-IQUI-427	2	24	1	1	6	1	513.13
C1-IQUI-428	2	18	1	1	4.5	1	505.06
C1-IQUI-429	1	67	4	1	7	1	445.78
C1-IQUI-430	2	61	4	1	7	2	698.99
C1-IQUI-431	1	76	4	2	7	1	400.63
C1-IQUI-432	1	83	4	2	4	1	498.08
C1-IQUI-433	2	54	3	4	7	1	1036.3
C1-IQUI-434	1	25	1	4	6.5	1	1053.96
C1-IQUI-435	1	71	4	4	2.5	1	917.58
C1-IQUI-436	1	61	4	4	7	1	1050.69
C1-IQUI-437	1	81	4	1	7	1	1317.69
C1-IQUI-438	2	63	4	1	7	1	1317.69
C1-IQUI-439	1	31	2	1	7	2	573.43
C1-IQUI-440	2	62	4	1	6.5	2	542.52
C1-IQUI-441	1	23	1	1	2	2	535.8
C1-IQUI-442	1	72	4	1	4	2	514.19
C1-IQUI-443	2	62	4	1	6.5	1	334.06
C1-IQUI-444	2	65	4	1	7	2	595.92
C1-IQUI-445	1	69	4	1	7	2	983.65
C1-IQUI-446	1	63	4	1	7	2	847.05
C1-IQUI-447	1	72	4	1	7	1	1317.69
C1-IQUI-448	1	61	4	1	7	1	340.7
C1-IQUI-449	1	20	1	1	7	1	291.12
C1-IQUI-450	1	25	1	1	7	2	493.52
C1-IQUI-451	1	27	1	1	7	1	211.96
C1-IQUI-452	1	44	2	1	7	2	495.67
C1-IQUI-453	2	69	4	1		2	713.62
C1-IQUI-454	2	65	4	1	6.5	2	565.52
C1-IQUI-455	1	67	4	1	7	2	646.9
C1-IQUI-456	1	18	1	1	6.5	2	644.67
C1-IQUI-457	1	42	2	1	7	2	673.62
C1-IQUI-458	1	64	4	1	7	2	638.95
C1-IQUI-459	2	18	1	1	6.5	1	164.49
C1-IQUI-460	2	25	1	1	7	1	1317.69
C1-IQUI-461	2	66	4	3	3.5	2	1812.94
C1-IQUI-462	1	81	4	3	4.5	2	1753.44
C1-IQUI-463	1	75	4	3	7	1	142.62
C1-IQUI-464	1	78	4	3	5	1	142.62
C1-IQUI-465	1	57	3	3	5	2	1682.44
C1-IQUI-466	2	59	3	3	5.5	2	1517.62
C1-IQUI-467	2	67	4	4	5.5	1	776.55
C1-IQUI-468	1	65	4	4	7	1	852.3
C1-IQUI-469	1	53	3	4	7	1	901.11
C1-IQUI-470	2	72	4	4	5.5	1	794.49
C1-IQUI-471	1	49	3	4	6	1	821.74
C1-IQUI-472	1	61	4	4	3.5	1	876.37
C1-IQUI-473	1	78	4	4	3	1	874.22
C1-IQUI-474	2	69	4	4	3	1	751.37
C1-IQUI-475	2	68	4	3	5.5	1	789
C1-IQUI-476	1	75	4	3	6	1	862.01
C1-IQUI-477	2	60	4	3	6	1	760.68
C1-IQUI-478	2	65	4	3	3.5	1	765.14
C1-IQUI-479	2	63	4	3	7	1	867.28
C1-IQUI-480	2	60	4	3	7	1	858.69
C1-IQUI-481	1	63	4	3	6.5	1	791.86
C1-IQUI-482	1	66	4	3	1	1	865.48
C1-IQUI-483	1	61	4	1	7	1	1317.69
C1-IQUI-484	2	53	3	1	7	2	848.99
C1-IQUI-485	1	58	3	1	7	2	861.31
C1-IQUI-486	2	51	3	1	7	2	856.04
C1-IQUI-487	1	65	4	1		1	1317.69
C1-IQUI-488	2	63	4	1	7	2	841.65
